# Supplementary material for: Comparing the efficiency of open and enclosed filtration systems in environmental DNA quantification for fish and jellyfish
Source: PLoS One. 2020 Apr 20;15(4):e0231718. doi: 10.1371/journal.pone.0231718 (PMC7170242; doi:10.1371/journal.pone.0231718)
Supplement: S1 Table — The most closely related species within the same order were checked since no fish species belonging to the same family are present in the surveyed area. *Asc: Acanthopagrus schlegelii, Hte: Halichoeres tenuispinnis, Ofa: Oplegnathus fasciatus. ** X indicates specificity was checked. (XLSX) [file pone.0231718.s001.xlsx]

## Sheet: Table 1
Table 1. Sequences of primers and probes for detecting eDNA of five fish and two cnidarian species targeted in this study.
Target species	Name of	Sequence (5' --> 3')	Amplicon	Reference
	primers/probe		length
Acanthopagrus	Asc_CytB_F	CTGTCTGCCGTCCCCTACA	129	This study
schlegelii	Asc_CytB_R	TATGGCGGCTACGATAAAAGGA
	Asc_CytB_P	FAM-TCAGTTGACAACGCAACCCTAACCCG-TAMRA
Engraulis	Eja_CytB_F	GAAAAACCCACCCCCTACTCA	115	Ushio et al. [51]
japonicus	Eja_CytB_R	GTGGCCAAGCATAGTCCTAAAAG
	Eja_CytB_P	FAM-CGCAGTAGTAGACCTCCCAGCACCATCC-TAMRA
Halichoeres	Hte_CytB_F	CGCAGACGTTGTAGTCCTCACA	113	This study
tenuispinnis	Hte_CytB_R	GTGAGAAGACTAGGAATAGTATAAAGTAGATGATG
	Hte_CytB_P	FAM-CCGTACGTAATTATTGGCCAAATCGCG-TAMRA
Oplegnathus	Ofa_COI_F	GAAACTGACTCATCCCCCTCA	166	This study
fasciatus	Ofa_COI_R	CCTGCGAGAGGCGGAT
	Ofa_COI_P	FAM-TAACATGAGCTTTTGACTGCTCCCACCCTC-TAMRA
Trachurus	Tja_CytB_F	CAGATATCGCAACCGCCTTT	127	Yamamoto et al. [20]
japonicus	Tja_CytB_R	CCGATGTGAAGGTAAATGCAAA		; Probe was this study
	Tja_CytB_P	FAM-CCGTAGCACACATCTGCCGGGA-TAMRA
Aurelia aurita	Aau_COI_F	TTACTACCCCCAGCTCTGCTTT	120	Yoden et al., unpublished data
	Aau_COI_R	TACTGAACCACCGGAATGG
	Aau_COI_P	FAM-ATGAACAATTTATCCCCCCCTAAGCGCA-TAMRA
Chrysaora	Cpa_COI_F	CCCAGATATGGCTTTTCCTAGA	231	Minamoto et al. [18]
pacifica	Cpa_COI_R	TGAGTGAGCTTGTATAGCTGATA
	Cpa_COI_P	FAM-TAGGATCCTCCCTAATTG-NFQ-MGB
