# Supplementary material for: Comparing the efficiency of open and enclosed filtration systems in environmental DNA quantification for fish and jellyfish
Source: PLoS One. 2020 Apr 20;15(4):e0231718. doi: 10.1371/journal.pone.0231718 (PMC7170242; doi:10.1371/journal.pone.0231718)
Supplement: S2 Table — *Asc: Acanthopagrus schlegelii, Eja: Engraulis japonicus, Hte: Halichoeres tenuispinnis, Ofa: Oplegnathus fasciatus, Tja: Trachurus japonicus, Aau: Aurelia aurita, Cpa: Chrysaora pacifica. (XLSX) [file pone.0231718.s002.xlsx]

## Sheet: S2_Table
	S2 Table. Parameters of the standard curve for each species at each sampling site and date.
	site	date	species*	Asc	Eja	Hte	Ofa	Tja	Aau	Cpa	Min	Max
	Otomi	2018-05-15	Slope	-3.69	-3.4813	-3.44	-3.8897	-3.5273	-3.6	-3.4953	-3.8897	-3.44
			Efficiency	0.87	0.94	0.95	0.81	0.92	0.9	0.93	0.81	0.95
			Error	0.59	0.18	0.26	0.52	0.3	0.22	0.2	0.18	0.59
			R^2	0.98	1	1	0.99	1	1	1	0.98	1
			Y-Intercept	39.82	38.61	39.86	37.83	37.99	38.39	37.38	37.38	39.86
	Nagahama	2018-09-19	Slope	-3.9375	-3.5867	-3.4747	-3.7407	-3.6433	-3.4401	-3.5684	-3.9375	-3.4401
			Efficiency	0.79	0.9	0.94	0.85	0.88	0.95	0.91	0.79	0.95
			Error	0.34	0.2	0.17	0.32	0.45	0.22	0.46	0.17	0.46
			R^2	0.99	1	1	1	0.99	1	0.99	0.99	1
			Y-Intercept	40.55	39.53	38.61	37.4	38.31	38.13	37.65	37.4	40.55
		2018-12-18	Slope	-3.7517	-3.4447	-3.4707	-3.784	-3.5847	-3.44	-3.591	-3.784	-3.44
			Efficiency	0.85	0.95	0.94	0.84	0.9	0.95	0.9	0.84	0.95
			Error	0.39	0.24	0.32	0.57	0.21	0.64	0.23	0.21	0.64
			R^2	0.99	1	0.99	0.99	1	0.98	1	0.98	1
			Y-Intercept	40	38.78	39.81	37.83	38.39	38.62	37.68	37.68	40
	All		Slope								-3.9375	-3.44
			Efficiency								0.79	0.95
			Error								0.17	0.64
			R^2								0.98	1
			Y-Intercept								37.38	40.55
	*Asc: Acanthopagrus schlegelii, Eja: Engraulis japonicus, Hte: Halichoeres tenuispinnis, Ofa: Oplegnathus fasciatus, Tja: Trachurus japonicus, Aau: Aurelia aurita, Cpa: Chrysaora pacifica.
