# Supplementary material for: Comparing the efficiency of open and enclosed filtration systems in environmental DNA quantification for fish and jellyfish
Source: PLoS One. 2020 Apr 20;15(4):e0231718. doi: 10.1371/journal.pone.0231718 (PMC7170242; doi:10.1371/journal.pone.0231718)
Supplement: S3 Table — *Asc: Acanthopagrus schlegelii, Eja: Engraulis japonicus, Hte: Halichoeres tenuispinnis, Ofa: Oplegnathus fasciatus, Tja: Trachurus japonicus, Aau: Aurelia aurita, Cpa: Chrysaora pacifica. **W = aLb was used as weight-length relationships based on the FishBase website [49]. The values of Ofa were based on those of the same genus, O. woodwardi, and Aau based on Aoki et al. [51] and Cpa based on Yasuda [50]. ***L: length, N: number, W: weight. ****Points and lines were shown in Fig 1. *****Tentacles of Cpa were torn. (XLSX) [file pone.0231718.s003.xlsx]

## Sheet: S3_Table
	S3 Table. Body length (L cm) and estimated biomass (W g) of target organisms encountered in underwater observation.
	Species*					Asc			Eja			Hte			Ofa			Tja			Aau			Cpa
	W = aLb**		a			0.02818			0.00468			0.01			0.01995			0.0123			0.1034			0.1016
			b			2.98			3.12			3.08			3.01			2.95			2.6591			2.814
	Sites		Biomass***			L	N	W	L	N	W	L	N	W	L	N	W	L	N	W	L	N	W	L	N	W
	day		Points****	Lines****		(cm)		(g)	(cm)		(g)	(cm)		(g)	(cm)		(g)	(cm)		(g)	(cm)		(g)	(cm)		(g)
	Otomi		P1	L1								7	6								8	30
	May 15th							0			0	9	3	50.1194			0			0			781.715			0
				L12								7	1
												5	1
								0			0	10	1	17.4522			0			0			0			0
			P2	L2								8	1
												7	1
								0			0	9	1	18.7454			0			0			0			0
				L11								10	2
								0			0	2	1	24.1299			0			0			0			0
			P3	L3																	10	2
								0			0			0			0			0	8	30	876.045			0
				L10								6	2
												10	1
								0			0	5	1	18.4302			0			0			0			0
			P4	L4								7	1
												10	1
								0			0	9	1	24.7214			0			0			0			0
				L9								10	1
								0			0	8	1	18.0693			0			0			0			0
			P5	L5								10	2
								0			0	7	3	36.0686			0			0			0			0
				L8								8	1
								0			0	5	4	11.7337			0			0			0			0
			P6	L6				0			0	12	1	21.0804			0			0	6	20	242.512			0
				L7				0			0			0			0			0			0			0
			Total					0			0			240.55			0			0			1900.27			0
	Nagahama		P1			40	12					9	4		8	7					13	2
	Sep. 19th					16	1	20212.2			0			34.7638			73.0032			0	14	2	420.304			0
			P2			40	8								7	2					10	1
								13402			0			0	8	5	66.0998			0			47.1651			0
			P3			40	10					7	1		8	3					9	1		10	1*****
								16752.5			0	9	2	21.3896			31.2871			0			35.6407			66.2054
			P4			15	1					9	1		7	1		7	100		5	1
						40	1	1765.34			0	11	2	40.9402			6.97731			382.776			7.4671			0
			P5			35	1											7	50		9	1
						40	1														10	1
								2800.54			0			0			0			191.388	7	1	101.075			0
			P6			25	1					9	1					7	200		5	1
						40	1					8	1
						20	1	2300.44			0			14.7376			0			765.551			7.4671			0
			Total					57233			0			111.831			177.367			1339.71			619.119			66.2054
	Nagahama		P1			40	3
	Des. 18th					35	2	7276.33			0			0			0			0			0			0
			P2			40	3	5025.75			0	4	5	3.57532			0			0			0			0
			P3			35	3
						40	2	6726.37			0			0			0			0			0			0
			P4			40	1
						35	2	3925.83			0			0			0			0			0			0
			P5			35	3
						40	1	5051.12			0			0			0			0			0			0
			P6			35	1
						40	2	4475.79			0			0			0			0			0			0
			Total					32481.2			0			3.57532			0			0			0			0
	*Asc: Acanthopagrus schlegelii, Eja: Engraulis japonicus, Hte: Halichoeres tenuispinnis, Ofa: Oplegnathus fasciatus, Tja: Trachurus japonicus, Aau: Aurelia aurita, Cpa: Chrysaora pacifica.
	**W = aLb was used as weight-length relationships based on the FishBase website. The values of Ofa were based on those of the same genus, O. woodwardi, and Aau based on Aoki et al. (2012) and Cpa based on Yasuda (2003).
	***L: length, N: number, W: weight.
	****Points and lines were shown in Fig 1.
	*****Tentacles of Cpa were torn.
