# Supplementary material for: Comparing the efficiency of open and enclosed filtration systems in environmental DNA quantification for fish and jellyfish
Source: PLoS One. 2020 Apr 20;15(4):e0231718. doi: 10.1371/journal.pone.0231718 (PMC7170242; doi:10.1371/journal.pone.0231718)
Supplement: S4 Table — (XLSX) [file pone.0231718.s004.xlsx]

## Sheet: S4_Table
S4 Table. Raw data used in Figs 3, 4, 5, and 6, and S1, S2 Figs.
Date	Study site	Family	Species	Points	W		GF/F						Sterivex upper layer filtration						Sterivex lowerlayer filtration
						Log W	eDNA conc.			Log eDNA conc.			eDNA conc.			Log eDNA conc.			eDNA conc.			Log eDNA conc.
								Ave	SD		Ave	SD		Ave	SD		Ave	SD		Ave	SD		Ave	SD
					(g)	(g)	(copies / L)			(copies + 1 / L)			(copies / L)			(copies + 1 / L)			(copies / L)			(copies + 1 / L)
2018-05-15	Otomi	Sparidae	Acanthopagrus schlegelii	1			93.65			1.97612			0			0
				1			193.15			2.28814			81.65			1.91724
				1	0	0	179.2	155.333	53.8728	2.25575	2.17334	0.171561	0	27.2167	47.1406	0	0.639081	1.10692
				2			117.25			2.0728			0			0
				2			371.9			2.57159			0			0
				2	0	0	0	163.05	190.133	0	1.54813	1.36372	0	0	0	0	0	0
				3			0			0			0			0
				3			183.7			2.26647			92.5			1.97081
				3	0	0	101.55	95.0833	92.0206	2.01094	1.4258	1.24137	175.85	89.45	87.9647	2.24761	1.40614	1.22559
				4			0			0			180.3			2.2584
				4			374.2			2.57426			0			0
				4	0	0	257.35	210.517	191.446	2.41221	1.66216	1.44175	0	60.1	104.096	0	0.752799	1.30389
				5			102.2			2.01368			0			0
				5			365			2.56348			0			0
				5	0	0	0	155.733	188.297	0	1.52572	1.34961	0	0	0	0	0	0
				6			0			0			199.25			2.30157
				6			0			0			0			0
				6	0	0	196.8	65.6	113.623	2.29623	0.765409	1.32573	0	66.4167	115.037	0	0.767191	1.32881
		Engraulidae	Engraulis japonicus	1			462.75			2.66628			303.05			2.48295
				1			106.6			2.03181			392.25			2.59467
				1	0	0	303.05	290.8	178.391	2.48295	2.39368	0.326519	0	231.767	205.611	0	1.69254	1.46684
				2			462.75			2.66628			0			0
				2			330.25			2.52016			679			2.83251
				2	0	0	194.55	329.183	134.103	2.29126	2.49257	0.189029	192	290.333	350.018	2.28556	1.70602	1.50256
				3			475.2			2.67779			243.65			2.38855
				3			583.5			2.76678			355.2			2.55169
				3	0	0	341.4	466.7	121.274	2.53453	2.6597	0.117177	0	199.617	181.648	0	1.64675	1.42846
				4			270.85			2.43433			189.5			2.27989
				4			587			2.76938			187			2.27416
				4	0	0	262	373.283	185.137	2.41996	2.54122	0.19772	189.5	188.667	1.44338	2.27989	2.27798	0.00331233
				5			206.5			2.31702			140.7			2.15137
				5			188.25			2.27704			0			0
				5	0	0	611	335.25	238.981	2.78675	2.46027	0.283448	285.55	142.083	142.78	2.4572	1.53619	1.33914
				6			521.5			2.71809			189.5			2.27989
				6			369.6			2.56891			270.85			2.43433
				6	0	0	405.45	432.183	79.4003	2.60901	2.632	0.0772025	276.25	245.533	48.6013	2.44287	2.3857	0.0917281
		Labridae	Halichoeres tenuispinnis	1			0			0			0			0
				1			0			0			0			0
				1	50.1194	1.70859	0	0	0	0	0	0	0	0	0	0	0	0
				2			0			0			0			0
				2			0			0			333.8			2.52479
				2	18.7454	1.29547	0	0	0	0	0	0	172.2	168.667	166.928	2.23855	1.58778	1.38248
				3			482.1			2.68404			399.85			2.60298
				3			570			2.75664			505			2.70415
				3	0	0	359.25	470.45	105.857	2.5566	2.66576	0.101261	110.05	338.3	204.543	2.04552	2.45088	0.354682
				4			184.15			2.26752			0			0
				4			0			0			0			0
				4	24.7214	1.41029	0	61.3833	106.319	0	0.755841	1.30916	250.4	83.4667	144.569	2.40037	0.800122	1.38585
				5			68.9			1.84448			194.25			2.29059
				5			168.8			2.22994			96.3			1.98811
				5	36.0686	1.56901	0	79.2333	84.8731	0	1.35814	1.19187	105	131.85	54.2148	2.02531	2.10134	0.164951
				6			0			0			0			0
				6			316.4			2.50161			0			0
				6	21.0804	1.34401	133.6	150	158.836	2.12905	1.54355	1.34967	52.4	17.4667	30.2532	1.72754	0.575847	0.997396
		Oplegnathidae	Oplegnathus fasciatus	1			0			0			0			0
				1			13.4			1.15836			0			0
				1	0	0	0	4.46667	7.73649	0	0.386121	0.668781	0	0	0	0	0	0
				2			0			0			0			0
				2			0			0			0			0
				2	0	0	0	0	0	0	0	0	0	0	0	0	0	0
				3			0			0			0			0
				3			0			0			0			0
				3	0	0	0	0	0	0	0	0	0	0	0	0	0	0
				4			0			0			0			0
				4			0			0			0			0
				4	0	0	0	0	0	0	0	0	0	0	0	0	0	0
				5			0			0			0			0
				5			0			0			0			0
				5	0	0	0	0	0	0	0	0	0	0	0	0	0	0
				6			0			0			0			0
				6			0			0			0			0
				6	0	0	52.3	17.4333	30.1954	1.72673	0.575576	0.996926	0	0	0	0	0	0
		Carangidae	Trachurus japonicus	1			0			0			0			0
				1			0			0			0			0
				1	0	0	0	0	0	0	0	0	515.5	171.833	297.624	2.71307	0.904357	1.56639
				2			0			0			11235			4.05061
				2			584			2.76716			9605			3.98254
				2	0	0	1092.5	558.833	546.685	3.03882	1.93532	1.68154	10120	10320	833.202	4.00522	4.01279	0.0346601
				3			1212.5			3.08404			0			0
				3			758			2.88024			743.5			2.87186
				3	0	0	965	978.5	227.551	2.98498	2.98309	0.101912	692	478.5	415.192	2.84073	1.9042	1.64916
				4			1099.5			3.04159			1003.5			3.00195
				4			1494.5			3.17479			357.8			2.55485
				4	0	0	753	1115.67	371.014	2.87737	3.03125	0.148977	669.5	676.933	322.914	2.8264	2.7944	0.22526
				5			4137.5			3.61684			990.5			2.99629
				5			2299.5			3.36182			1437			3.15776
				5	0	0	5335	3924	1528.97	3.72722	3.56863	0.187408	880.5	1102.67	294.719	2.94522	3.03309	0.110944
				6			6930			3.8408			2225.5			3.34762
				6			5165			3.71315			2299.5			3.36182
				6	0	0	5130	5741.67	1029.28	3.7102	3.75472	0.0745607	1692	2072.33	331.45	3.22866	3.3127	0.0731294
		Ulmaridae	Aurelia aurita	1			313750			5.49659			254050			5.40492
				1			315800			5.49941			270850			5.43273
				1	781.715	2.8936	358900	329483	25496.2	5.55497	5.51699	0.0329251	236800	253900	17025.5	5.37438	5.40401	0.0291841
				2			309800			5.49108			104400			5.0187
				2			303900			5.48273			97950			4.99101
				2	0	0	286900	300200	11889.9	5.45773	5.47718	0.0173542	93650	98666.7	5410.71	4.97151	4.99374	0.0237145
				3			463550			5.6661			252450			5.40218
				3			415800			5.61889			249250			5.39664
				3	876.045	2.94302	437600	438983	23905	5.64108	5.64202	0.0236201	249250	250317	1847.52	5.39664	5.39848	0.00319863
				4			328150			5.51607			208350			5.3188
				4			313750			5.49659			197950			5.29656
				4	0	0	338800	326900	12571.7	5.52994	5.5142	0.0167584	188100	198133	10126.2	5.27439	5.29658	0.0222023
				5			446100			5.64943			29610			4.47145
				5			440400			5.64385			26560			4.42424
				5	0	0	426550	437683	10054.1	5.62997	5.64108	0.0100212	32590	29586.7	3015.07	4.5131	4.4696	0.0444557
				6			487900			5.68833			85650			4.93273
				6			544000			5.7356			332350			5.5216
				6	242.512	2.38652	475550	502483	36480.9	5.6772	5.70038	0.0310083	109900	175967	135974	5.041	5.16511	0.313437
		Pelagiidae	Chrysaora pacifica	1			8980			3.95332			8520			3.93049
				1			9280			3.96759			7515			3.87599
				1	0	0	9525	9261.67	272.962	3.97891	3.96661	0.0128213	6590	7541.67	965.276	3.81895	3.87514	0.0557744
				2			10110			4.00479			7870			3.89603
				2			9910			3.99612			7975			3.90179
				2	0	0	8520	9513.33	866.045	3.93049	3.97713	0.0406267	7225	7690	406.11	3.8589	3.88557	0.0232781
				3			8405			3.92459			4770.5			3.67865
				3			7175			3.85588			4350.5			3.63864
				3	0	0	8295	7958.33	680.612	3.91887	3.89978	0.038124	4555.5	4558.83	210.02	3.65863	3.65864	0.020008
				4			11920			4.07631			8805			3.94478
				4			13510			4.13069			7975			3.90179
				4	0	0	12565	12665	799.703	4.0992	4.10207	0.0273007	8350	8376.67	415.642	3.92174	3.92277	0.0215152
				5			11085			4.04477			3665.5			3.56425
				5			10110			4.00479			3048			3.48416
				5	0	0	7270	9488.33	1982.02	3.86159	3.97039	0.0963153	3432	3381.83	311.792	3.53567	3.52803	0.0405909
				6			9220			3.96478			4379			3.64147
				6			12155			4.08479			3617.5			3.55853
				6	0	0	10800	10725	1468.94	4.03346	4.02768	0.0602152	3889.5	3962	385.892	3.59001	3.59667	0.0418724
2018-09-19	Nagahama	Sparidae	Acanthopagrus schlegelii	1			1619.5			3.20965			706			2.84942
				1			2453.5			3.38996			1259.5			3.10054
				1	20212.2	4.30564	1853	1975.33	430.248	3.26811	3.28924	0.0919955	307.7	757.733	478.004	2.48954	2.81317	0.307112
				2			8780			3.94354			2790			3.44576
				2			9470			3.9764			3229.5			3.50927
				2	13402	4.1272	11290	9846.67	1296.7	4.05273	3.99089	0.0560188	2526	2848.5	355.38	3.40261	3.45254	0.053655
				3			7240			3.8598			2890			3.46105
				3			8575			3.93328			3673			3.56514
				3	16752.5	4.22411	8935	8250	893.015	3.95114	3.91474	0.0484131	1687.5	2750.17	1000.11	3.2275	3.4179	0.172906
				4			0			0			273.75			2.43894
				4			326.25			2.51488			0			0
				4	1765.34	3.24708	0	108.75	188.361	0	0.838293	1.45197	0	91.25	158.05	0	0.812979	1.40812
				5			846.5			2.92814			913			2.96095
				5			918.5			2.96355			789			2.89763
				5	2800.54	3.4474	1619.5	1128.17	427.027	3.20965	3.03378	0.153333	1038.5	913.5	124.751	3.01682	2.95847	0.0596374
				6			5435			3.73528			702			2.84696
				6			5035			3.70209			1181			3.07262
				6	2300.44	3.362	5405	5291.67	222.785	3.73288	3.72341	0.0185097	0	627.667	593.999	0	1.97319	1.71255
		Engraulidae	Engraulis japonicus	1			225.25			2.35459			0			0
				1			0			0			0			0
				1	0	0	0	75.0833	130.048	0	0.784863	1.35942	0	0	0	0	0	0
				2			187			2.27416			0			0
				2			211.25			2.32685			0			0
				2	0	0	0	132.75	115.602	0	1.53367	1.32846	0	0	0	0	0	0
				3			0			0			183.4			2.26576
				3			0			0			0			0
				3	0	0	0	0	0	0	0	0	0	61.1333	105.886	0	0.755254	1.30814
				4			0			0			0			0
				4			0			0			0			0
				4	0	0	0	0	0	0	0	0	0	0	0	0	0	0
				5			0			0			0			0
				5			0			0			0			0
				5	0	0	0	0	0	0	0	0	0	0	0	0	0	0
				6			96.55			1.98923			0			0
				6			0			0			0			0
				6	0	0	0	32.1833	55.7432	0	0.663076	1.14848	0	0	0	0	0	0
		Labridae	Halichoeres tenuispinnis	1			57.65			1.76827			0			0
				1			0			0			0			0
				1	34.7638	1.55344	52.2	36.6167	31.8278	1.72591	1.16473	1.00891	0	0	0	0	0	0
				2			47.245			1.68345			27.26			1.45117
				2			126			2.1038			0			0
				2	0	0	197.7	123.648	75.2551	2.2982	2.02848	0.314218	0	9.08667	15.7386	0	0.483724	0.837835
				3			157.8			2.20085			85.2			1.93551
				3			0			0			0			0
				3	21.3896	1.35005	203	120.267	106.578	2.30963	1.50349	1.3032	71.75	52.3167	45.8039	1.86183	1.26578	1.09682
				4			342.65			2.53612			118.7			2.07809
				4			100.55			2.00668			230.25			2.36408
				4	40.9402	1.62263	0	147.733	176.131	0	1.51427	1.33784	174.3	174.417	55.7751	2.24378	2.22865	0.143593
				5			0			0			0			0
				5			142.9			2.15806			0			0
				5	0	0	0	47.6333	82.5034	0	0.719354	1.24596	0	0	0	0	0	0
				6			480.45			2.68255			0			0
				6			354.2			2.55047			0			0
				6	14.7376	1.19694	354.2	396.283	72.8905	2.55047	2.5945	0.0762554	0	0	0	0	0	0
		Oplegnathidae	Oplegnathus fasciatus	1			21.095			1.34429			0			0
				1			0			0			0			0
				1	73.0032	1.86925	13.965	11.6867	10.7305	1.17508	0.83979	0.732185	0	0	0	0	0	0
				2			78.25			1.899			0			0
				2			47.54			1.6861			65.05			1.81987
				2	66.0998	1.82672	109.15	78.3133	30.805	2.04198	1.87569	0.179083	23.565	29.5383	32.9338	1.39032	1.07006	0.951265
				3			192.25			2.28612			66.3			1.82802
				3			74.5			1.87795			0			0
				3	31.2871	1.50903	77.3	114.683	67.1893	1.89376	2.01928	0.231228	0	22.1	38.2783	0	0.609338	1.0554
				4			0			0			0			0
				4			0			0			0			0
				4	6.97731	0.901856	31.67	10.5567	18.2847	1.51415	0.504716	0.874194	0	0	0	0	0	0
				5			0			0			0			0
				5			0			0			0			0
				5	0	0	0	0	0	0	0	0	0	0	0	0	0	0
				6			0			0			0			0
				6			14.14			1.18013			0			0
				6	0	0	30.9	15.0133	15.4685	1.50379	0.894639	0.791501	0	0	0	0	0	0
		Carangidae	Trachurus japonicus	1			565.5			2.7532			159.8			2.20629
				1			614			2.78888			0			0
				1	0	0	618	599.167	29.2247	2.79169	2.77792	0.0214561	111.45	90.4167	81.9501	2.05096	1.41908	1.23141
				2			974			2.989			0			0
				2			662.5			2.82184			139.95			2.14907
				2	0	0	266.6	634.367	354.538	2.42749	2.74611	0.288318	0	46.65	80.8002	0	0.716355	1.24076
				3			1441			3.15897			250.25			2.40011
				3			1450.5			3.16182			276.9			2.44389
				3	0	0	1207.5	1366.33	137.636	3.08225	3.13434	0.0451393	330.5	285.883	40.8723	2.52048	2.45483	0.0609295
				4			3096			3.49094			0			0
				4			3298			3.51838			2119			3.32634
				4	382.776	2.58408	3038	3144	136.484	3.48273	3.49735	0.0186702	1809.5	1309.5	1144.57	3.2578	2.19471	1.90098
				5			847.5			2.92865			312.25			2.49589
				5			1525.5			3.1837			464.95			2.66834
				5	191.388	2.28418	1764	1379	475.489	3.24674	3.1197	0.168427	756.5	511.233	225.712	2.87938	2.6812	0.192069
				6			1302.5			3.11511			198.1			2.29907
				6			1564.5			3.19465			127.25			2.10806
				6	765.551	2.88454	1077.5	1314.83	243.734	3.03282	3.11419	0.0809204	548	291.117	225.27	2.73957	2.38223	0.323867
		Ulmaridae	Aurelia aurita	1			19440			4.28872			8590			3.93404
				1			23290			4.36719			8765			3.9428
				1	420.304	2.6246	21350	21360	1925.02	4.32942	4.32844	0.0392439	11610	9655	1695.34	4.06487	3.98057	0.0731354
				2			18180			4.25962			15795			4.19855
				2			20510			4.31199			18800			4.27418
				2	47.1651	1.68273	19965	19551.7	1218.75	4.30029	4.29063	0.0274883	14580	16391.7	2172.35	4.16379	4.21217	0.0564439
				3			39255			4.59391			19700			4.29449
				3			41140			4.61427			22825			4.35843
				3	35.6407	1.56396	47030	42475	4055.78	4.67238	4.62686	0.0407235	19055	20526.7	2016.37	4.28003	4.31098	0.0417208
				4			104300			5.01829			49290			4.69277
				4			143850			5.15791			46405			4.66657
				4	7.4671	0.927734	77700	108617	33285.6	4.89043	5.02221	0.133786	50650	48781.7	2167.67	4.70459	4.68798	0.0194545
				5			52350			4.71892			15175			4.18116
				5			61050			4.78569			17820			4.25093
				5	101.075	2.00892	57900	57100	4404.83	4.76269	4.75577	0.0339173	15795	16263.3	1383.3	4.19855	4.21021	0.0363206
				6			24245			4.38464			9560			3.9805
				6			26805			4.42823			10645			4.02719
				6	7.4671	0.927734	28660	26570	2216.86	4.45729	4.42339	0.0365671	9755	9986.67	578.41	3.98927	3.99899	0.0248117
		Pelagiidae	Chrysaora pacifica	1			1693			3.22891			1234			3.09167
				1			2429.5			3.3857			1566.5			3.19521
				1	0	0	2307.5	2143.33	394.742	3.36333	3.32598	0.0848024	1316	1372.17	173.22	3.11959	3.13549	0.0535705
				2			1597.5			3.20371			1127.5			3.0525
				2			1469			3.16732			1526.5			3.18398
				2	0	0	3290.5	2119	1016.58	3.51739	3.29614	0.192473	984.5	1212.83	280.896	2.99366	3.07671	0.0974449
				3			7420			3.87046			3555.5			3.55102
				3			7615			3.88173			2493			3.3969
				3	66.2054	1.8274	7420	7485	112.583	3.87046	3.87422	0.00650356	1938.5	2662.33	821.692	3.28769	3.41187	0.132304
				4			18.85			1.29776			165.85			2.22233
				4			55			1.74819			0			0
				4	0	0	0	24.6167	27.9498	0	1.01532	0.907674	304.2	156.683	152.307	2.48458	1.56897	1.36508
				5			1459.5			3.1645			1250			3.09726
				5			1105.5			3.04395			1865			3.27091
				5	0	0	1841	1468.67	367.836	3.26529	3.15791	0.110816	1063.5	1392.83	419.406	3.02715	3.13177	0.125495
				6			1805.5			3.25684			1142			3.05805
				6			2067.5			3.31566			1386			3.14208
				6	0	0	1726	1866.33	178.693	3.23729	3.26993	0.0407887	391.25	973.083	518.441	2.59356	2.93123	0.29543
2018-12-18	Nagahama	Sparidae	Acanthopagrus schlegelii	1			1348.5			3.13017			1937			3.28735			2010			3.30341
				1			1149.5			3.06089			1913.5			3.28206			2203.5			3.34331
				1	7276.33	3.86197	1284	1260.67	101.531	3.1089	3.09999	0.0354931	1621.5	1824	175.763	3.21018	3.25986	0.0431055	1108	1773.83	584.689	3.04493	3.23055	0.161984
				2			2258.5			3.35401			3996.5			3.60179			4355			3.63909
				2			2887			3.4606			4249.5			3.62844			4249.5			3.62844
				2	5025.75	3.70129	2782.5	2642.67	336.776	3.44459	3.41973	0.0574762	5300	4515.33	691.215	3.72436	3.65153	0.0644642	3622.5	4075.67	395.983	3.55913	3.60889	0.0434186
				3			1631			3.21272			1867			3.27138			2328.5			3.36726
				3			1128.5			3.05289			2522			3.40192			1777.5			3.25005
				3	6726.37	3.82785	1004.5	1254.67	331.759	3.00238	3.08933	0.109803	1382	1923.67	572.109	3.14082	3.27137	0.130548	1713.5	1939.83	338.113	3.23414	3.28382	0.0727021
				4			1357			3.1329			1867			3.27138			867			2.93852
				4			1029.5			3.01305			2124			3.32736			1068			3.02898
				4	3925.83	3.59404	1017	1134.5	192.792	3.00775	3.05123	0.0707761	910.5	1633.83	639.469	2.95976	3.18616	0.198063	1913.5	1282.83	555.343	3.28206	3.08318	0.178067
				5			1164			3.06633			1260.5			3.10089			5920			3.7724
				5			933			2.97035			1506			3.17811			3264			3.51388
				5	5051.12	3.70347	1382	1159.67	224.531	3.14082	3.05916	0.085463	2698.5	1821.67	769.217	3.43128	3.23676	0.17283	4275.5	4486.5	1340.51	3.63109	3.63912	0.129443
				6			927.5			2.96778			3578.5			3.55382			1253			3.0983
				6			950.5			2.97841			1460.5			3.1648			2328.5			3.36726
				6	4475.79	3.65097	1029.5	969.167	53.5008	3.01305	2.98641	0.0236707	1171	2070	1314.39	3.06893	3.26252	0.256792	1961	1847.5	546.66	3.2927	3.25275	0.138861
		Engraulidae	Engraulis japonicus	1			8820			3.94552			10925			4.03846			13620			4.13421
				1			9685			3.98614			13350			4.12551			11070			4.04419
				1	0	0	8705	9070	535.7	3.93982	3.95716	0.0252622	12155	12143.3	1212.54	4.08479	4.08292	0.0435564	9430	11373.3	2111.41	3.97456	4.05098	0.0800424
				2			4612			3.66398			10220			4.00949			10850			4.03547
				2			5450			3.73648			9685			3.98614			8085			3.90773
				2	0	0	5380	5147.33	464.932	3.73086	3.71044	0.0403311	9000	9635	611.535	3.95429	3.98331	0.0277103	10425	9786.67	1488.93	4.01812	3.98711	0.0692847
				3			8530			3.931			11145			4.04712			12910			4.11096
				3			7120			3.85254			12655			4.1023			14370			4.15749
				3	0	0	7315	7655	764.019	3.86427	3.8826	0.0423199	7365	10388.3	2724.96	3.86723	4.00555	0.122922	10850	12710	1768.5	4.03547	4.10131	0.0615789
				4			10150			4.00651			13990			4.14585			9000			3.95429
				4			13000			4.11398			17675			4.24738			12320			4.09065
				4	0	0	9000	10716.7	2059.33	3.95429	4.02493	0.0814204	16870	16178.3	1937.42	4.22714	4.20679	0.0537395	10355	10558.3	1669.31	4.01519	4.02004	0.0683069
				5			9180			3.96289			13000			4.11398			12320			4.09065
				5			7415			3.87017			9555			3.98028			13805			4.14007
				5	0	0	7820	8138.33	924.558	3.89326	3.90877	0.0482672	13350	11968.3	2097.32	4.12551	4.07326	0.0807289	11370	12498.3	1227.26	4.0558	4.0955	0.0423441
				6			7120			3.85254			10355			4.01519			4551			3.6582
				6			8760			3.94255			10150			4.00651			4898			3.69011
				6	0	0	7075	7651.67	960.109	3.84979	3.88163	0.0527816	7980	9495	1316.03	3.90206	3.97459	0.0629616	3577.5	4342.17	684.572	3.5537	3.634	0.0713503
		Labridae	Halichoeres tenuispinnis	1			0			0			38.325			1.59467			0			0
				1			85.55			1.93727			0			0			0			0
				1	0	0	0	28.5167	49.3923	0	0.645756	1.11848	0	12.775	22.1269	0	0.531556	0.920682	0	0	0	0	0	0
				2			0			0			0			0			0			0
				2			0			0			0			0			0			0
				2	4	0.69897	0	0	0	0	0	0	0	0	0	0	0	0	0	0	0	0	0	0
				3			0			0			0			0			0			0
				3			0			0			0			0			0			0
				3	0	0	0	0	0	0	0	0	0	0	0	0	0	0	0	0	0	0	0	0
				4			0			0			0			0			0			0
				4			0			0			43.19			1.64532			0			0
				4	0	0	0	0	0	0	0	0	0	14.3967	24.9358	0	0.548441	0.949928	0	0	0	0	0	0
				5			0			0			0			0			0			0
				5			0			0			0			0			0			0
				5	0	0	0	0	0	0	0	0	0	0	0	0	0	0	0	0	0	0	0	0
				6			0			0			0			0			0			0
				6			0			0			0			0			0			0
				6	0	0	0	0	0	0	0	0	0	0	0	0	0	0	0	0	0	0	0	0
		Oplegnathidae	Oplegnathus fasciatus	1			10.395			1.05671			0			0			0			0
				1			0			0			0			0			0			0
				1	0	0	0	3.465	6.00156	0	0.352238	0.610094	0	0	0	0	0	0	0	0	0	0	0	0
				2			0			0			0			0			0			0
				2			0			0			0			0			0			0
				2	0	0	0	0	0	0	0	0	0	0	0	0	0	0	0	0	0	0	0	0
				3			0			0			0			0			0			0
				3			0			0			0			0			0			0
				3	0	0	0	0	0	0	0	0	0	0	0	0	0	0	0	0	0	0	0	0
				4			0			0			0			0			0			0
				4			0			0			0			0			0			0
				4	0	0	0	0	0	0	0	0	0	0	0	0	0	0	0	0	0	0	0	0
				5			0			0			0			0			0			0
				5			0			0			0			0			0			0
				5	0	0	0	0	0	0	0	0	0	0	0	0	0	0	0	0	0	0	0	0
				6			0			0			0			0			0			0
				6			0			0			0			0			0			0
				6	0	0	0	0	0	0	0	0	0	0	0	0	0	0	0	0	0	0	0	0
		Carangidae	Trachurus japonicus	1			0			0			0			0			297.6			2.47509
				1			0			0			62.5			1.80277			87.85			1.94866
				1	0	0	111.4	37.1333	64.3168	2.05077	0.683589	1.18401	17.855	26.785	32.1927	1.27543	1.02607	0.926895	194.8	193.417	104.882	2.29181	2.23852	0.267232
				2			0			0			0			0			365.55			2.56413
				2			0			0			0			0			220.05			2.34449
				2	0	0	0	0	0	0	0	0	0	0	0	0	0	0	172.4	252.667	100.621	2.23905	2.38256	0.165852
				3			139.45			2.14752			153.55			2.18907			0			0
				3			0			0			0			0			191.05			2.28341
				3	0	0	0	46.4833	80.5115	0	0.715841	1.23987	0	51.1833	88.6521	0	0.72969	1.26386	0	63.6833	110.303	0	0.761138	1.31833
				4			0			0			88.4			1.95134			0			0
				4			0			0			0			0			80.8			1.91275
				4	0	0	0	0	0	0	0	0	16.425	34.9417	47.019	1.24117	1.06417	0.987637	92.45	57.75	50.351	1.97058	1.29444	1.12139
				5			0			0			0			0			0			0
				5			187.4			2.27508			198.55			2.30005			25.915			1.42999
				5	0	0	0	62.4667	108.195	0	0.75836	1.31352	0	66.1833	114.633	0	0.766684	1.32794	0	8.63833	14.962	0	0.476665	0.825608
				6			0			0			0			0			0			0
				6			98.6			1.99826			0			0			10.545			1.06239
				6	0	0	309.3	135.967	157.999	2.49178	1.49668	1.31944	91.85	30.6167	53.0296	1.96778	0.655927	1.1361	0	3.515	6.08816	0	0.354131	0.613373
		Ulmaridae	Aurelia aurita	1			5820			3.765			20615			4.3142			10555			4.0235
				1			7065			3.84917			17910			4.25312			9940			3.99743
				1	0	0	7160	6681.67	747.735	3.85497	3.82305	0.050357	19540	19355	1361.96	4.29095	4.28609	0.0308305	9675	10056.7	451.451	3.9857	4.00221	0.0193494
				2			4511			3.65437			10625			4.02637			13705			4.13691
				2			5665			3.75328			10700			4.02942			13615			4.13405
				2	0	0	5405	5193.67	605.331	3.73288	3.71351	0.052221	10415	10580	147.733	4.0177	4.0245	0.00608163	11750	13023.3	1103.66	4.07007	4.11368	0.0377889
				3			8520			3.93049			11360			4.05542			13795			4.13975
				3			5440			3.73568			10770			4.03226			16200			4.20954
				3	0	0	7505	7155	1569.55	3.87541	3.84719	0.100424	10625	10918.3	389.305	4.02637	4.03801	0.0153556	14655	14883.3	1218.65	4.16602	4.17177	0.0352484
				4			6650			3.82289			10345			4.01477			10625			4.02637
				4			5335			3.72722			10070			4.00307			10345			4.01477
				4	0	0	5370	5785	749.316	3.73006	3.76005	0.0544346	11985	10800	1035.41	4.07867	4.03217	0.0406939	14750	11906.7	2466.38	4.16882	4.06999	0.0857886
				5			6305			3.79975			11590			4.06412			16750			4.22404
				5			5590			3.74749			14360			4.15718			16420			4.2154
				5	0	0	6015	5970	359.618	3.77931	3.77552	0.0263376	13980	13310	1501.63	4.14554	4.12228	0.0507039	15460	16210	670.149	4.18924	4.20956	0.0181217
				6			5440			3.73568			10990			4.04104			9805			3.99149
				6			5820			3.765			11210			4.04964			9940			3.99743
				6	0	0	5780	5680	208.806	3.762	3.75423	0.0161324	12395	11531.7	755.717	4.09328	4.06132	0.0280112	7655	9133.33	1282.05	3.884	3.95764	0.0638426
		Pelagiidae	Chrysaora pacifica	1			0			0			0			0			0			0
				1			0			0			88.2			1.95036			0			0
				1	0	0	0	0	0	0	0	0	0	29.4	50.9223	0	0.650122	1.12604	0	0	0	0	0	0
				2			0			0			0			0			46.745			1.67893
				2			0			0			190.35			2.28183			0			0
				2	0	0	0	0	0	0	0	0	106.9	99.0833	95.4154	2.03302	1.43828	1.25179	0	15.5817	26.9882	0	0.559643	0.969329
				3			0			0			94.65			1.98068			0			0
				3			2.4635			0.539515			0			0			170.7			2.23477
				3	0	0	0	0.821167	1.4223	0	0.179838	0.311489	0	31.55	54.6462	0	0.660228	1.14355	0	56.9	98.5537	0	0.744923	1.29025
				4			0			0			183.2			2.26529			127.1			2.10755
				4			0			0			95.85			1.9861			69.1			1.84572
				4	0	0	0	0	0	0	0	0	0	93.0167	91.6329	0	1.41713	1.23518	53.15	83.1167	38.9166	1.7336	1.89562	0.191905
				5			0			0			0			0			0			0
				5			0			0			0			0			191.6			2.28466
				5	0	0	0	0	0	0	0	0	97.7	32.5667	56.4071	1.99432	0.664772	1.15142	0	63.8667	110.62	0	0.761552	1.31905
				6			0			0			0			0			77.6			1.89542
				6			0			0			100.25			2.0054			0			0
				6	0	0	0	0	0	0	0	0	99.6	66.6167	57.6926	2.0026	1.336	1.15701	0	25.8667	44.8024	0	0.631808	1.09432
